# Supplementary material for: Phenotypic plasticity evolves at multiple biological levels in response to environmental predictability in a long-term experiment with a halotolerant microalga
Source: PLoS Biol. 2023 Mar 24;21(3):e3001895. doi: 10.1371/journal.pbio.3001895 (PMC10075460; doi:10.1371/journal.pbio.3001895)
Supplement: S1 Table — For each sample, population ID, realized ρ2, and salinity are detailed in S2 Table. We used a genome size of 350 M bp to estimate depth of coverage. Total C’s analyzed were after reads deduplication and number of methylated C’s and percentage of methylation are given by cytosine context. (XLSX) [file pbio.3001895.s001.xlsx]

## Sheet: Table_S1
Table S1. WGB-seq mapping statistics. For each sample, population ID, realized ρ2, and salinity are detailed in Table S2. We used a genome size of 350 M bp to estimate depth of coverage. Total C’s analysed were after reads deduplication and number of methylated C’s and percentage of methylation are given by cytosine context.
BioSample accessions	Total PE reads	Estimated depth of coverage (×)	PE reads after trimming (%)		Alignment with a unique best hit	Duplica-tion rate	Total C's analysed	Methylated C's			% methylation
								CpG	CHG	CHH	CpG	CHG	CHH
SAMN19677484	53.59 M	45.93	53.13 M	0.9916	20.13 M	0.1283	624.79 M	34.90 M	8.48 M	5.00 M	0.4156	0.0713	0.0119
SAMN19677485	47.54 M	40.75	47.01 M	0.9888	17.34 M	0.1195	542.37 M	31.66 M	8.53 M	4.47 M	0.4383	0.0818	0.0122
SAMN19677486	47.03 M	40.31	46.61 M	0.991	17.84 M	0.1288	536.34 M	29.00 M	7.46 M	4.31 M	0.3963	0.0742	0.0119
SAMN19677488	50.90 M	43.63	50.22 M	0.9865	19.33 M	0.1397	574.38 M	32.50 M	1.39 M	4.43 M	0.4241	0.0127	0.0114
SAMN19677489	51.80 M	44.4	50.84 M	0.9815	19.33 M	0.1878	532.67 M	29.98 M	7.48 M	4.54 M	0.4185	0.0741	0.0126
SAMN19677490	48.41 M	41.5	47.22 M	0.9753	16.59 M	0.1355	496.96 M	28.95 M	7.39 M	4.28 M	0.4414	0.0767	0.0128
SAMN19677492	55.62 M	47.67	55.32 M	0.9946	19.92 M	0.111	693.64 M	45.23 M	8.25 M	5.61 M	0.5133	0.059	0.012
SAMN19677493	48.79 M	41.82	48.52 M	0.9946	17.44 M	0.1026	620.39 M	40.25 M	7.17 M	5.16 M	0.5186	0.0569	0.0124
SAMN19677494	51.23 M	43.91	50.85 M	0.9926	18.78 M	0.1209	600.03 M	36.14 M	7.62 M	4.86 M	0.4586	0.0653	0.012
SAMN19677499	52.76 M	45.23	52.14 M	0.9882	19.96 M	0.1477	609.52 M	32.61 M	8.19 M	4.94 M	0.3955	0.0714	0.012
SAMN19677500	57.53 M	49.31	56.99 M	0.9907	21.43 M	0.1448	655.66 M	36.42 M	9.30 M	5.27 M	0.4152	0.0743	0.0119
SAMN19677501	54.14 M	46.4	53.55 M	0.9891	20.36 M	0.1409	616.86 M	33.66 M	8.05 M	4.73 M	0.405	0.0687	0.0113
SAMN19677503	43.92 M	37.65	43.28 M	0.9855	16.90 M	0.153	483.33 M	25.42 M	1.12 M	3.62 M	0.3871	0.0124	0.011
SAMN19677504	53.14 M	45.54	52.62 M	0.9902	19.75 M	0.1453	597.58 M	32.95 M	7.50 M	4.68 M	0.4133	0.0651	0.0116
SAMN19677505	54.72 M	46.91	54.04 M	0.9876	17.80 M	0.1467	526.53 M	28.74 M	7.74 M	4.52 M	0.4029	0.077	0.0127
SAMN19677507	50.07 M	42.92	48.91 M	0.9768	17.44 M	0.1549	481.82 M	25.15 M	6.62 M	4.25 M	0.3824	0.0733	0.0131
SAMN19677508	46.82 M	40.13	44.91 M	0.9592	15.31 M	0.1626	423.57 M	23.08 M	5.86 M	3.77 M	0.4031	0.072	0.0132
SAMN19677509	47.91 M	41.06	46.93 M	0.9797	16.95 M	0.1391	503.94 M	27.33 M	6.53 M	4.32 M	0.4054	0.068	0.0127
Populations founded from a single cell:
SAMN19677483	55.29 M	47.39	54.46 M	0.985	20.10 M	0.1398	596.41 M	32.82 M	9.31 M	4.74 M	0.405	0.0826	0.0118
SAMN19677487	47.81 M	40.98	47.24 M	0.9879	17.97 M	0.1301	551.24 M	32.13 M	1.31 M	4.32 M	0.4404	0.0124	0.0116
SAMN19677491	54.56 M	46.76	53.85 M	0.987	20.75 M	0.1383	626.74 M	34.69 M	8.91 M	5.59 M	0.4086	0.0753	0.0132
SAMN19677498	52.72 M	45.19	52.43 M	0.9945	19.37 M	0.1137	652.53 M	39.01 M	9.22 M	5.33 M	0.4595	0.0714	0.0121
SAMN19677502	44.98 M	38.56	43.82 M	0.9742	17.55 M	0.1789	467.65 M	22.14 M	1.02 M	3.50 M	0.3385	0.0121	0.011
SAMN19677506	53.95 M	46.24	53.10 M	0.9843	20.23 M	0.1656	563.74 M	28.33 M	7.90 M	4.70 M	0.3656	0.0749	0.0123
