# Supplementary material for: Phenotypic plasticity evolves at multiple biological levels in response to environmental predictability in a long-term experiment with a halotolerant microalga
Source: PLoS Biol. 2023 Mar 24;21(3):e3001895. doi: 10.1371/journal.pbio.3001895 (PMC10075460; doi:10.1371/journal.pbio.3001895)
Supplement: S2 Table — (XLSX) [file pbio.3001895.s002.xlsx]

## Sheet: Table_S2
Table S2. RNA-seq mapping statistics.
BioSample accessions	Population ID	Realized ρ2	Salinity	Total PE reads	PE reads after trimming (%)		Overall alignment rate
SAMN19677484	C0021	0.001	0.8 M	22.10 M	21.97 M	0.9943	0.7601
SAMN19677485	C00111	0	0.8 M	21.12 M	20.99 M	0.9943	0.7576
SAMN19677486	C0041	0.002	0.8 M	23.18 M	23.10 M	0.9966	0.7584
SAMN19677488	C09101	0.791	0.8 M	24.11 M	24.00 M	0.9954	0.7543
SAMN19677489	C0951	0.72	0.8 M	20.57 M	20.48 M	0.9958	0.7541
SAMN19677490	C0981	0.616	0.8 M	23.64 M	23.52 M	0.9949	0.7532
SAMN19677492	CM05101	0.272	0.8 M	22.43 M	22.30 M	0.9942	0.7551
SAMN19677493	CM05151	0.267	0.8 M	21.83 M	21.68 M	0.9931	0.7521
SAMN19677494	CM0571	0.223	0.8 M	29.63 M	29.49 M	0.9954	0.7583
SAMN19677499	C0021	0.001	4.0 M	24.01 M	23.89 M	0.9953	0.765
SAMN19677500	C00111	0	4.0 M	22.44 M	22.35 M	0.9959	0.7607
SAMN19677501	C0041	0.002	4.0 M	24.24 M	24.14 M	0.9957	0.7637
SAMN19677503	C09101	0.791	4.0 M	27.00 M	26.90 M	0.996	0.7639
SAMN19677504	C0951	0.72	4.0 M	21.35 M	21.25 M	0.9954	0.7658
SAMN19677505	C0981	0.616	4.0 M	22.67 M	22.57 M	0.996	0.7635
SAMN19677507	CM05101	0.272	4.0 M	27.80 M	27.68 M	0.9955	0.7686
SAMN19677508	CM05151	0.267	4.0 M	26.56 M	26.44 M	0.9957	0.7685
SAMN19677509	CM0571	0.223	4.0 M	26.74 M	26.64 M	0.9965	0.7714
Populations founded from a single cell:
SAMN19677483	C0021_B1	0.001	0.8 M	21.11 M	20.99 M	0.9947	0.7552
SAMN19677487	C09101_B1	0.791	0.8 M	18.73 M	18.64 M	0.9951	0.7552
SAMN19677491	CM0510_D4	0.272	0.8 M	24.08 M	23.96 M	0.9953	0.7525
SAMN19677498	C0021_B1	0.001	4.0 M	22.52 M	22.42 M	0.9954	0.7669
SAMN19677502	C09101_B1	0.791	4.0 M	22.42 M	22.31 M	0.9954	0.7704
SAMN19677506	CM0510_D4	0.272	4.0 M	22.00 M	21.90 M	0.9956	0.7662
